# Supplementary material for: Antibacterial Activity of Bacteriophage Lytic Enzyme Ply900
Source: Vet Sci. 2026 Jan 9;13(1):65. doi: 10.3390/vetsci13010065 (PMC12846548; doi:10.3390/vetsci13010065)
Supplement: Supplementary file 1 [file vetsci-13-00065-s001.zip]

Archive with 1 entries (1 files):
- vetsci-4081716-supplementary.pdf
